# Supplementary material for: Roseiterribacter gracilis gen. nov., sp. nov., a novel filterable alphaproteobacterium isolated from soil using a gel-filled microwell array device
Source: PLoS One. 2024 Jun 10;19(6):e0304366. doi: 10.1371/journal.pone.0304366 (PMC11164329; doi:10.1371/journal.pone.0304366)
Supplement: S2 Appendix — (XLSX) [file pone.0304366.s002.xlsx]

## Sheet: S1 Table
S1 Table. List of strains and uncultured clones used for the phylogenetic tree based on 16S rRNA gene sequences
Strain or uncultured environmental clone		Family name	Sequence identity (%) against the 16S rRNA gene sequence of TMPK1T
Strain TMPK1T and its close relatives
	Strain TMPK1T (this study)	Roseiterribacteraceae	-
	Rhodospirillales bacterium SC-11 (LC602157)	Roseiterribacteraceae	99.27
	Uncultured alpha proteobacterium clone E6 (JF833841)	Roseiterribacteraceae	94
	Uncultured bacterium clone IYF93 (DQ984596)	Roseiterribacteraceae	93.69
	Uncultured eubacterium clone WD231 (AJ292594)	Roseiterribacteraceae	93.31
Rhodospirillales, Hyphomicrobiales, and Sphingomonadales strains
	Acetobacter aceti JCM7641T (AB665077)	Acetobacteraceae	86.37
	Acidibrevibacterium fodinaquatile G45-3T (KY777995)	Acetobacteraceae	85.3
	Acidicaldus organivorans Y008T (AY140238)	Acetobacteraceae	85.41
	Acidiphilium cryptum ATCC33463T (D30773)	Acetobacteraceae	85.61
	Acidisoma tundrae WM1T (AM947652)	Acetobacteraceae	85.38
	Acidisphaera rubrifaciens HS-AP3T (D86512)	Acetobacteraceae	85.52
	Acidocella facilis ATCC35904T (D30774)	Acetobacteraceae	85.52
	Acidomonas methanolica IMET10945T (D30770)	Acetobacteraceae	86.04
	Actirhodobacter atriluteus HHUK3-1T (MW172823)	Erythrobacteraceae	87.25
	Acuticoccus yangtzensis JL1095T (KF741873)	Amorphaceae	86.8
	Aerophototrophica crusticola MIMtkB3T (KP993299)	Rhodospirillaceae	87.87
	Aestuariispira insulae AH-MY2T (KF876014)	Kiloniellaceae	87.54
	Aestuariivirga litoralis NBRC112960T (MH371374)	Aestuariivirgaceae	86.83
	Afifella marina DSM 2698T (D30790)	Afifellaceae	88.35
	Afipia felis B-91-007352T (M65248)	Nitrobacteraceae	86.51
	Agrobacterium arsenijevicii KFB330T (KP172482)	Rhizobiaceae	88.33
	Ahrensia kielensis IAM12618T (D88524)	Ahrensiaceae	87.23
	Albibacter methylovorans DM10T (FR733694)	Methylocystaceae	87.31
	Algihabitans albus HHTR118T (MG561874)	Rhodospirillaceae	88.84
	Aliidongia dinghuensis NBRC112240T (KX426600)	Rhodospirillaceae	90.74
	Allorhizobium undicola LMG11875T (Y17047)	Rhizobiaceae	88.56
	Allosphingosinicella vermicomposti DSM21593T (KU133480)	Sphingomonadaceae	87.41
	Alsobacter metallidurans SK200a-9T (AB231946)	Alsobacteraceae	88.78
	Alteraurantiacibacter aestuarii KYW147T (FJ997597)	Erythrobacteraceae	87.36
	Altererythrobacter epoxidivorans JCS350T (DQ304436)	Erythrobacteraceae	87.76
	Altericroceibacterium indicum MSSRF26T (DQ399262)	Erythrobacteraceae	87.51
	Alteripontixanthobacter maritimus HME9302T (KF385494)	Erythrobacteraceae	86.11
	Alteriqipengyuania lutimaris S-5T (KJ870094)	Erythrobacteraceae	85.85
	Ameyamaea chiangmaiensis BCC15744T (AB303366)	Acetobacteraceae	86.4
	Aminobacter aminovorans DSM7048T (AJ011759)	Phyllobacteriaceae	88.87
	Amorphus coralli RS.Sph.026T (DQ097300)	Amorphaceae	88.9
	Ancalomicrobium adetum NBRC102456T (AB681798)	Ancalomicrobiaceae	86.26
	Ancylobacter aquaticus NBRC102453T (AB681795)	Xanthobacteraceae	87.86
	Anderseniella baltica BA141T (AM712634)	Parvibaculaceae	87.87
	Angulomicrobium tetraedrale DSM5895T (AJ535708)	Xanthobacteraceae	87.01
	Aquabacter spiritensis DSM 9035T (FR733686)	Xanthobacteraceae	88.94
	Aquamicrobium defluvii DSM11603T (Y15403)	Phyllobacteriaceae	88.87
	Aquibium microcysteis NIBR3T (MT703887)	Phyllobacteriaceae	89.57
	Aquisediminimonas profunda DS48-3T (KM670029)	Sphingomonadaceae	87.88
	Arboricoccus pini B29T1T (KY367357)	Geminicoccaceae	86.99
	Arenibaculum pallidiluteum SYSUD00532T (MT527597)	Azospirillaceae	88.39
	Arsenicitalea aurantiaca KCTC42825T (KT595938)	Devosiaceae	88.6
	Asaia bogorensis 71T (AB025928)	Acetobacteraceae	86.94
	Aurantiacibacter gangjinensis K7-2T (EU428782)	Erythrobacteraceae	87.49
	Aurantimonas coralicida WP1T (AY065627)	Aurantimonadaceae	87.45
	Aureimonas altamirensis S21BT (DQ372921)	Aurantimonadaceae	88.44
	Azorhizobium caulinodans LMG6465T (X67221)	Xanthobacteraceae	88.62
	Azospirillum lipoferum DSM1691T (GU256441)	Azospirillaceae	89.62
	Bartonella bacilliformis KC583T (CP000524) BSL2	Bartonellaceae	88.75
	Bauldia litoralis 524-16T (GQ221764)	Kaistiaceae	87.74
	Beijerinckia indica subsp. indica ATCC9039T (AJ563930)	Beijerinckiaceae	87.72
	Belnapia moabensis CP2CT (AJ871428)	Acetobacteraceae	86.41
	Blastochloris viridis ATCC19567T (D25314)	Blastochloridaceae	86.99
	Blastomonas natatoria DSM3183T (AB024288)	Sphingomonadaceae	88.37
	Bombella intestini R-52487T (KJ584313)	Acetobacteraceae	86.7
	Bosea thiooxidans DSM9653T (AJ250796)	Boseaceae	88.84
	Bradyrhizobium japonicum LMG6138T (X66024)	Nitrobacteraceae	86.74
	Breoghania corrubedonensis UBF-P1T (GQ272328)	Breoghaniaceae	88.13
	Brucella melitensis ATCC23456T (L26166) BSL3	Brucellaceae	89.27
	Butyratibacter algicola B15T (KX989462)	Tepidamorphaceae	88.48
	Caenibius tardaugens ARI-1T (AB070237)	Hyphomicrobiaceae	87.63
	Caenispirillum bisanense K92T (EF100694)	Rhodospirillaceae	89.47
	Caldovatus sediminis YIM72346T (MF446885)	Acetobacteraceae	85.83
	Camelimonas lactis M2040T (FN430422)	Chelatococcaceae	88.46
	Chakrabartia godavariana PRB40T (MF083694)	Sphingomonadaceae	86.91
	Chelativorans multitrophicus DSM9103T (EF457243)	Phyllobacteriaceae	88.51
	Chelatococcus asaccharovorans TE2T (AJ294349)	Beijerinckiaceae	88.69
	Chenggangzhangella methanolivorans CHL1T (KF726142)	Methylocystaceae	87.32
	Chioneia frigida R-67880T (MN601355)	Sphingomonadaceae	87.94
	Chthonobacter albigriseus ED7T (KP289282)	Pleomorphomonadaceae	88.01
	Ciceribacter lividus MSSRFBL1T (JQ230000)	Rhizobiaceae	88.82
	Cohaesibacter gelatinilyticus CL-GR15T (DQ386307)	Cohaesibacteraceae	87.57
	Commensalibacter intestini A911T (EU409601)	Acetobacteraceae	85.52
	Consotaella salsifontis USBA369T (KC807165)	Aurantimonadaceae	88.49
	Constrictibacter antarcticus 262-8T (AB510913)	Stellaceae	87.95
	Corticibacterium populi KCTC42249T (KP170489)	Phyllobacteriaceae	88.05
	Craurococcus roseus NS130T (D85828)	Acetobacteraceae	85.64
	Crenalkalicoccus roseus YIM78023T (KJ361470)	Acetobacteraceae	87.11
	Croceibacterium ferulae SX2RGS8T (KX289944)	Erythrobacteraceae	86.44
	Croceicoccus marinus E4A9T (EF623998)	Erythrobacteraceae	88.09
	Cucumibacter marinus CL-GR60T (EF211830)	Devosiaceae	88.66
	Curvivirga aplysinae RKSG073T (KX896699)	Kiloniellaceae	86.27
	Daeguia caeni K107T (EF532794)	Brucellaceae	90.58
	Dankookia rubra JCM30602T (KF309177)	Acetobacteraceae	86.07
	Defluviicoccus vanus Ben114T (AF179678)	Geminicoccaceae	86.88
	Denitrobaculum tricleocarpae R148T (MN094886)	Rhodospirillaceae	89.11
	Desertibacter roseus 2622T (EU833987)	Azospirillaceae	87.77
	Deserticella xinjiangensis 10-1-101T (EU586202)	Azospirillaceae	88.64
	Devosia riboflavina IFO13584T (D49423)	Devosiaceae	87.77
	Dichotomicrobium thermohalophilum DSM 5002T (FR733679)	Hyphomicrobiaceae	90.03
	Dongia mobilis LM22T (FJ455532)	Rhodospirillaceae	89.87
	Elioraea tepidiphila TU-7T (EF519867)	Acetobacteraceae	87.59
	Elstera litoralis Dia-1T (EU678309)	Azospirillaceae	89.9
	Endobacter medicaginis M1MS02T (JQ436923)	Acetobacteraceae	86.56
	Endobacterium cereale RZME27T (WIXI01000022)	Rhizobiaceae	88.81
	Ensifer adhaerens LMG20216T (AM181733)	Rhizobiaceae	89.22
	Enterovirga rhinocerotis DSM25903T (KC992737)	Methylobacteriaceae	88.14
	Entomobacter blattae G55GPT (MT879664)	Acetobacteraceae	85.73
	Erythrobacter longus DSM6997T (AF465835)	Erythrobacteraceae	86.95
	Falsochrobactrum ovis B1315T (KC254733)	Brucellaceae	88.64
	Ferruginivarius sediminum WD2A32T (KY489984)	Rhodospirillaceae	87.94
	Filomicrobium fusiforme DSM5304T (Y14313)	Hyphomicrobiaceae	86.57
	Flaviflagellibacter deserti SYSUD60017T (MG709347)	not assigned to family	87.38
	Fodinicurvata sediminis YIM_D82T (FJ357426)	Rhodovibrionaceae	88.85
	Fulvimarina pelagi HTCC2506T (AY178860)	Aurantimonadaceae	87.22
	Gellertiella hungarica RAM11T (LN651200)	Rhizobiaceae	89.34
	Geminicoccus roseus D2-3T (AM403172)	Geminicoccaceae	85.49
	Georhizobium profundi WS11T (MG822857)	Rhizobiaceae	89.21
	Gluconacetobacter liquefaciens IFO12388T (X75617)	Acetobacteraceae	87.44
	Gluconobacter oxydans DSM3503T (X73820)	Acetobacteraceae	87.16
	Granulibacter bethesdensis CGDNIH1T (AY788950)	Acetobacteraceae	86.97
	Haematospirillum jordaniae H5569T (KM083603)	Rhodospirillaceae	90.3
	Hansschlegelia plantiphila S1T (DQ404188)	Methylocystaceae	86.67
	Hartmannibacter diazotrophicus E19T (KC567245)	Pleomorphomonadaceae	87.4
	Hephaestia caeni ERB1-3T (FJ948169)	Sphingomonadaceae	87.82
	Hoeflea marina LMG128T (AY598817)	Phyllobacteriaceae	87.99
	Hongsoonwoonella zoysiae SY4-7T (MG905441)	Stappiaceae	87.79
	Humitalea rosea W37T (HQ882802)	Acetobacteraceae	87.4
	Hwanghaeella grinnelliae Gri0909T (MK353736)	Rhodospirillaceae	87.73
	Hypericibacter terrae R5913T (MG271952)	Rhodospirillaceae	89.01
	Hyphomicrobium vulgare ATCC27500T (Y14302)	Hyphomicrobiaceae	87.02
	Indioceanicola profundi SCSIO08040T (MG182357)	Rhodospirillaceae	90.1
	Inquilinus limosus AU0476T (AY043374)	Azospirillaceae	89.57
	Insolitispirillum peregrinum subsp. peregrinum LMG4340T (EF612767)	Rhodospirillaceae	89.07
	Jiella aquimaris LZB041T (KJ620984)	Aurantimonadaceae	89.33
	Kaistia adipata Chj404T (AY039817)	Kaistiaceae	88.4
	Kiloniella laminariae LD81T (AM749667)	Kiloniellaceae	87.25
	Komagataeibacter xylinus JCM7644T (AB205218)	Acetobacteraceae	86.6
	Kozakia baliensis Yo-3T (AB056321)	Acetobacteraceae	86.26
	Labrys monacha VKM_B1479T (AJ535707)	Nitrobacteraceae	87.75
	Lacibacterium aquatile LTC-2T (HE795994)	Azospirillaceae	91.42
	Lentilitoribacter donghaensis BH-4T (JX139717)	Rhizobiaceae	88.05
	Liberibacter crescens BT-1T (CP003789)	Rhizobiaceae	88.14
	Lichenibacterium ramalinae RmlP001T (MG996730)	Lichenibacteriaceae	87.75
	Lichenicoccus roseus KEBCLARHB70RT (MK966397)	Acetobacteraceae	86.65
	Lichenicola cladoniae PAMC26569T (KJ606804)	Acetobacteraceae	86.22
	Lichenihabitans psoromatis PAMC29148T (MK344722)	Lichenihabitantaceae	87.92
	Limibacillus halophilus CAU1121T (KP233090)	Rhodovibrionaceae	89.51
	Limimonas halophila Ia16T (JN605361)	Rhodovibrionaceae	86.17
	Limoniibacter endophyticus YIM690229T (KM243752)	Hyphomicrobiaceae	87.61
	Lutibaculum baratangense AMV1T (FN297835)	Tepidamorphaceae	88.74
	Magnetospira thiophila MMS-1T (EU861390)	Thalassospiraceae	86.53
	Magnetospirillum gryphiswaldense DSM6361T (Y10109)	Rhodospirillaceae	89.52
	Magnetovibrio blakemorei MV-1T (L06455)	Thalassospiraceae	85.75
	Mangrovicella endophytica 5T4P-12-1T (MG065697)	Aurantimonadaceae	88.37
	Marispirillum indicum B142T (EU642410)	Rhodospirillaceae	88.71
	Maritalea myrionectae CL-SK30T (EF988631)	Devosiaceae	87.99
	Marivibrio halodurans ZC80T (KX376721)	Kiloniellaceae	90.34
	Martelella mediterranea MACL11T (AY649762)	Rhizobiaceae	87.8
	Mesorhizobium loti LMG6125T (X67229)	Phyllobacteriaceae	89.17
	Methylobacterium organophilum JCM2833T (AB175639)	Methylobacteriaceae	88.63
	Methylobrevis pamukkalensis PK2T (KF683074)	Pleomorphomonadaceae	87.77
	Methylocapsa acidiphila B2T (AJ278726)	Beijerinckiaceae	87.68
	Methyloceanibacter caenitepidi Gela4T (AB794104)	Hyphomicrobiaceae	88.35
	Methylocella palustris KT (Y17144)	Beijerinckiaceae	87.97
	Methylocystis parvus NCIMB11129T (Y18945)	Methylocystaceae	88.26
	Methyloferula stellata AR4T (FR686343)	Beijerinckiaceae	88.52
	Methyloligella halotolerans C2T (JQ773443)	Hyphomicrobiaceae	88.68
	Methylopila oligotropha 2395AT (KC243676)	Methylocystaceae	87.26
	Methylorhabdus multivorans DM13T (AF004845)	Xanthobacteraceae	86.55
	Methylorosula polaris V-022T (EU586035)	Beijerinckiaceae	87.23
	Methylorubrum extorquens NCIMB9399T (D32224)	Methylobacteriaceae	87.84
	Methylosinus trichosporium OB3bT (Y18947)	Methylocystaceae	87.82
	Methyloterrigena soli M48T (KP876580)	Devosiaceae	88.18
	Methylovirgula ligni BW863T (FM252034)	Beijerinckiaceae	87.29
	Microbaculum marinum HSF11T (KU195387)	Tepidamorphaceae	88.34
	Microvirga subterranea DSM14364T (FR733708)	Methylobacteriaceae	90.14
	Mongoliimonas terrestris MIMtkB18T (KP993300)	Pleomorphomonadaceae	88.11
	Muricoccus roseus 173-96T (AJ488505)	Acetobacteraceae	87
	Mycoplana dimorpha IAM13154T (D12786)	Rhizobiaceae	89.11
	Neoasaia chiangmaiensis BCC15763T (AB208549)	Acetobacteraceae	88.04
	Neokomagataea thailandica BCC25710T (AB513363)	Acetobacteraceae	86.05
	Neorhizobium galegae ATCC43677T (D11343)	Rhizobiaceae	87.22
	Nguyenibacter vanlangensis TN01LGIT (AB739062)	Acetobacteraceae	86.78
	Nisaea denitrificans DR41_21T (DQ665838)	Thalassobaculaceae	87.16
	Nitratireductor aquibiodomus NL21T (AF534573)	Phyllobacteriaceae	87.84
	Nitrobacter winogradskyi WT (L11661)	Nitrobacteraceae	86.88
	Nitrospirillum amazonense Y-1T (GU256437)	Azospirillaceae	88.99
	Niveispirillum fermenti CC-LY736T (JX843283)	Azospirillaceae	89.39
	Notoacmeibacter marinus XMTR2A4T (KX530080)	Notoacmeibacteraceae	87.94
	Novispirillum itersonii subsp. itersonii LMG4337T (EF612765)	Rhodospirillaceae	90.1
	Novosphingobium capsulatum NBRC12533T (AB680290)	Erythrobacteraceae	86.59
	Novosphingopyxis baekryungensis SW-150T (AY608604)	Sphingomonadaceae	87.22
	Oceanibaculum indicum P24T (EU656113)	Thalassobaculaceae	89.18
	Oceaniradius stylonematis StC1T (MF629007)	Phyllobacteriaceae	89.53
	Oecophyllibacter saccharovorans Ha5T (MG757796)	Acetobacteraceae	84.91
	Oharaeibacter diazotrophicus SM30T (LC153750)	Pleomorphomonadaceae	87.52
	Oleiliquidispirillum nitrogeniifigens 64-1T (MK373037)	Rhodospirillaceae	89
	Oleisolibacter albus NAU-10T (MH244128)	Rhodospirillaceae	90.81
	Oricola cellulosilytica CC-AMH-0T (KF582604)	Phyllobacteriaceae	88.84
	Pacificimonas flava JLT2012T (JX878395)	Sphingosinicellaceae	87.31
	Paenochrobactrum gallinarii Sa25T (FN391023)	Brucellaceae	87.5
	Pannonibacter phragmitetus DSM14782T (AJ400704)	Stappiaceae	87.85
	Parablastomonas arctica M0-2T (KC759680)	Sphingomonadaceae	87.41
	Paracraurococcus ruber NS89T (D85827)	Acetobacteraceae	86.66
	Paradevosia shaoguanensis J5-3T (KC222641)	Devosiaceae	88
	Parapontixanthobacter aurantiacus O30T (KF924607)	Erythrobacteraceae	87.07
	Pararhizobium giardinii H152T (U86344)	Rhizobiaceae	88.72
	Pararhodospirillum photometricum DSM122T (NR_074191)	Rhodospirillaceae	88.35
	Parasphingopyxis lamellibrachiae JAMH_0132T (AB524074)	Sphingomonadaceae	87.41
	Parasphingorhabdus marina FR1087T (DQ781320)	Sphingomonadaceae	85.53
	Paraurantiacibacter namhicola KYW48T (FJ935793)	Erythrobacteraceae	87.78
	Parerythrobacter jejuensis CNU001T (DQ453142)	Erythrobacteraceae	87.46
	Parvibaculum lavamentivorans DS-1T (AY387398)	Parvibaculaceae	88.49
	Pedomicrobium ferrugineum ATCC33119T (X97690)	Hyphomicrobiaceae	87.09
	Pedomonas mirosovicensis A1X5R2T (OM200070)	Sphingosinicellaceae	87.64
	Pelagerythrobacter marinus H32T (EU726272)	Erythrobacteraceae	87.75
	Pelagibacterium halotolerans B2T (EU709017)	Devosiaceae	87.37
	Pelagibius litoralis CL-UU02T (DQ401091)	Rhodovibrionaceae	88.55
	Phaeovibrio sulfidiphilus JA480T (FN391894)	Rhodospirillaceae	86.74
	Phreatobacter oligotrophus PI-21T (HE616165)	Phreatobacteraceae	87.95
	Phyllobacterium myrsinacearum STM948T (AY785315)	Phyllobacteriaceae	89.05
	Pinisolibacter ravus E9T (KY087994)	Ancalomicrobiaceae	86.49
	Pleomorphomonas oryzae F-7T (AB159680)	Pleomorphomonadaceae	87.8
	Polymorphobacter multimanifer 262-7T (AB649056)	Sphingosinicellaceae	87.65
	Pontixanthobacter luteolus SW-109T (AY739662)	Erythrobacteraceae	87.25
	Prosthecomicrobium pneumaticum ATCC23633T (AB017203)	Hyphomicrobiaceae	87.75
	Pseudahrensia aquimaris HDW-32T (GU575117)	Ahrensiaceae	88.29
	Pseudaminobacter salicylatoxidans BN12T (AF072542)	Phyllobacteriaceae	88.89
	Pseudochelatococcus lubricantis MPA_1113T (KJ886939)	Beijerinckiaceae	86.53
	Pseudochrobactrum asaccharolyticum CCUG46016T (AM180485)	Brucellaceae	88.65
	Pseudohoeflea suaedae YC6898T (HM800935)	Phyllobacteriaceae	88.59
	Pseudolabrys taiwanensis CC-BB4T (DQ062742)	Nitrobacteraceae	88.52
	Pseudopontixanthobacter vadosimaris JL3514T (MT340922)	Erythrobacteraceae	87.66
	Pseudorhizobium pelagicum R1-200B4T (JOKI01000038)	Rhizobiaceae	88.14
	Pseudorhodoplanes sinuspersici RIPI110T (JX500274)	Nitrobacteraceae	87.52
	Pseudovibrio denitrificans DN34T (AY486423)	Stappiaceae	87.24
	Pseudoxanthobacter soli CC4T (EF465533)	Pseudoxanthobacteraceae	88.6
	Psychroglaciecola arctica M6-76T (KC511070)	Methylobacteriaceae	87.66
	Pyruvatibacter mobilis GYP-11T (KR078282)	Parvibaculaceae	88.42
	Qipengyuania sediminis M1T (KJ734993)	Erythrobacteraceae	87.02
	Reyranella massiliensis 521T (EF394922)	Reyranellaceae	88.26
	Rhabdaerophilum calidifontis SYSUG02060T (MN561030)	Rhabdaerophilaceae	88.03
	Rhizobium leguminosarum USDA2370T (JQ085246)	Rhizobiaceae	88.7
	Rhizorhabdus argentea SP1T (KF437572)	Sphingomonadaceae	87.28
	Rhizorhapis suberifaciens IFO15211T (D13737)	Sphingomonadaceae	87.23
	Rhodobium orientis MB312T (D30792)	Rhizobiaceae	89.09
	Rhodoblastus acidophilus 7050T (FR733696)	Roseiarcaceae	87.25
	Rhodocista centenaria IAM14193T (D12701)	Azospirillaceae	88.74
	Rhodoligotrophos appendicifer ATCC_BAA-2115T (AB617575)	Parvibaculaceae	89.06
	Rhodomicrobium vannielii DSM162T (FN666247)	Hyphomicrobiaceae	89.46
	Rhodopila globiformis DSM161T (D86513)	Acetobacteraceae	86.07
	Rhodoplanes roseus 941T (D25313)	Nitrobacteraceae	87.24
	Rhodopseudomonas palustris ATCC17001T (D25312)	Nitrobacteraceae	86.48
	Rhodospira trueperi 8316T (X99671)	Rhodospirillaceae	86.51
	Rhodospirillum rubrum ATCC11170T (D30778)	Rhodospirillaceae	87.68
	Rhodovarius lipocyclicus CCUG44693T (AJ633644)	Acetobacteraceae	87.07
	Rhodovastum atsumiense G2-11T (AB381935)	Acetobacteraceae	86.35
	Rhodovibrio salinarum NCIMB2243T (D14432)	Rhodovibrionaceae	87.48
	Roseiarcus fermentans Pf56T (KJ406703)	Roseiarcaceae	87.88
	Roseibium denhamense OCh_254T (D85832)	Stappiaceae	86.81
	Roseicella frigidaeris DB1506T (MH547445)	Acetobacteraceae	85.5
	Roseitalea porphyridii KACC18807T (KX268598)	Phyllobacteriaceae	88.62
	Roseococcus thiosulfatophilus RB-3T (X72908)	Acetobacteraceae	86.16
	Roseomonas gilardii subsp. gilardii ATCC49956T (AY150045)	Acetobacteraceae	86.96
	Roseospira mediosalina BN280T (AJ000989)	Rhodospirillaceae	86.72
	Rubritepida flocculans H-8T (AF465832)	Acetobacteraceae	86.5
	Saccharibacter floricola S-877T (AB110421)	Acetobacteraceae	86.07
	Salaquimonas pukyongi DSM107947T (MG889584)	Phyllobacteriaceae	88.76
	Salinarimonas rosea YIM_YD3T (EU878006)	Salinarimonadaceae	87.8
	Saliniramus fredricksonii HL-109T (KR560061)	Salinarimonadaceae	87.94
	Sandaracinobacteroides hominis SZY PN-1T (MW135304)	Sphingosinicellaceae	87.35
	Sandarakinorhabdus limnophila so42T (AY902680)	Sphingosinicellaceae	86.7
	Segnochrobactrum spirostomi Sp-1T (MF370560)	Segnochrobactraceae	89.13
	Seliberia stellata CECT 7960T (HE795128)	Hyphomicrobiaceae	86.47
	Shinella granuli Ch06T (AY995149)	Rhizobiaceae	89.44
	Siccirubricoccus deserti SYSUD8009T (KY882041)	Acetobacteraceae	87.67
	Siculibacillus lacustris SA-279T (KM083137)	Ancalomicrobiaceae	87.03
	Skermanella parooensis ACM2042T (X90760)	Azospirillaceae	88.13
	Sphingoaurantiacus capsulatus YLT33T (KT321369)	Sphingosinicellaceae	87.95
	Sphingobium yanoikuyae NBRC15102T (AB680769)	Erythrobacteraceae	87.19
	Sphingomicrobium lutaoense CC-TBT-3T (EU564841)	Sphingomonadaceae	87.38
	Sphingomonas paucimobilis ATCC29837T (U37337)	Sphingomonadaceae	86.93
	Sphingopyxis macrogoltabida NBRC15033T (AB680753)	Sphingomonadaceae	87.91
	Sphingorhabdus planktonica 585T (JN381068)	Sphingomonadaceae	86.87
	Sphingosinicella microcystinivorans Y2T (AB084247)	Sphingomonadaceae	88.44
	Sphingosinithalassobacter portus FM6T (MG798699)	Sphingomonadaceae	86.54
	Stakelama pacifica JLT832T (EU581829)	Sphingomonadaceae	87.27
	Stappia stellulata IAM12621T (D88525)	Stappiaceae	86.15
	Starkeya novella DSM506T (NR_074219)	Xanthobacteraceae	88.39
	Stella humosa DSM5900T (AJ535710)	Stellaceae	88.4
	Swaminathania salitolerans PA51T (AF459454)	Acetobacteraceae	86.37
	Swingsia samuiensis AH83T (AB786666)	Acetobacteraceae	86.28
	Tagaea marina TT1T (KT461820)	Rhodospirillaceae	88.13
	Tanticharoenia aidae VTH-Ai07T (LC005450)	Acetobacteraceae	87.05
	Tardiphaga robiniae R-45977T (FR753034)	Nitrobacteraceae	87.18
	Telmatospirillum siberiense 26-4b1T (AF524863)	Rhodospirillaceae	87.44
	Tepidamorphus gemmatus CB-27AT (GU187912)	Tepidamorphaceae	88
	Tepidicaulis marinus MA2T (AB821371)	Parvibaculaceae	87.03
	Terasakiella pusilla IFO13613T (AB006768)	Terasakiellaceae	85.47
	Terrihabitans soli IZ6T (AP023361)	not assigned to family	87.97
	Thalassobaculum litoreum CL-GR58T (EF203900)	Thalassobaculaceae	88.56
	Thalassocola ureilytica LS-861T (KP162059)	Kiloniellaceae	88.59
	Thalassospira lucentensis QMT2T (AF358664)	Thalassospiraceae	86.78
	Thermaurantiacus tibetensis SYSU G02173T (MT840670)	Sphingosinicellaceae	88.56
	Tianweitania sediminis Z8T (KJ577584)	Phyllobacteriaceae	89.05
	Tistlia consotensis USBA355T (EU728658)	Rhodovibrionaceae	88.94
	Tistrella mobilis IAM14872T (AB071665)	Geminicoccaceae	88.02
	Tsuneonella dongtanensis JM27T (GU166344)	Erythrobacteraceae	87.82
	Undibacter mobilis GY_HT (MH410125)	Nitrobacteraceae	87.09
	Variibacter gotjawalensis GJW-30T (HF970589)	Nitrobacteraceae	88.03
	Varunaivibrio sulfuroxidans TC8T (KU294728)	Thalassospiraceae	87.57
	Vineibacter terrae CC-CFT640T (MK396466)	Rhodospirillaceae	87.76
	Xanthobacter autotrophicus 7cT (X94201)	Erythrobacteraceae	87.68
	Youhaiella tibetensis fig4T (KF740588)	Devosiaceae	88.2
	Zavarzinia compransoris LMG5821T (JX986958)	Zavarziniaceae	88.41
	Zhengella mangrovi X9-2-2T (MF034047)	Notoacmeibacteraceae	89.24
	Zymomonas mobilis subsp. mobilis ATCC10988T (AF281031)	Zymomonadaceae	86.55
Outgroup
	Rickettsia prowazekii BrienlT (M21789)	Rickettsiaceae	83.87
